# Supplementary material for: Human cytomegalovirus UL138 interaction with USP1 activates STAT1 in infection
Source: PLoS Pathog. 2023 Jun 8;19(6):e1011185. doi: 10.1371/journal.ppat.1011185 (PMC10284425; doi:10.1371/journal.ppat.1011185)
Supplement: S1 Data — (XLSX) [file ppat.1011185.s001.xlsx]

## Sheet: FIG 2 PSTAT1
		24 HPI					48 HPI					72 HPI
		Replicate 1	Replicate 2	Replicate 3	Replicate 4		Replicate 1	Replicate 2	Replicate 3	Replicate 4		Replicate 1	Replicate 2	Replicate 3	Replicate 4
WT		1	1	1	1		2.428	1.232	1.204	1.156		1.99	2.863	0.916	0.948
ΔUL138STOP		1.58	1.054	0.811	0.926		0.256	0.369	0.147	0.155		0.047	0.383	0.035	0.037
		Mean	SEM				Mean	SEM				Mean	SEM
	WT	1	0			WT	1.505	0.308			WT	1.679	0.467
	ΔUL138STOP	1.093	0.17			ΔUL138STOP	0.232	0.052			ΔUL138STOP	0.126	0.086

## Sheet: FIG 2 STAT1
	24 HPI					48 HPI					72 HPI
	Replicate 1	Replicate 2	Replicate 3	Replicate 4		Replicate 1	Replicate 2	Replicate 3	Replicate 4		Replicate 1	Replicate 2	Replicate 3	Replicate 4
WT	1	1	1	1		1.371	1.384	1.63	1.594		2.251	3.076	1.745	1.795
ΔUL138STOP	1.006	1.692	0.605	0.698		0.734	1.5	0.597	0.671		0.572	1.25	0.428	0.502
	Mean	SEM				Mean	SEM				Mean	SEM
WT	1	0			WT	1.495	0.068			WT	2.217	0.308
ΔUL138STOP	1	0.246			ΔUL138STOP	0.876	0.21			ΔUL138STOP	0.688	0.19

## Sheet: FIG 3B
	24 HPI				48 HPI				72 HPI
	Replicate 1	Replicate 2	Replicate 3		Replicate 1	Replicate 2	Replicate 3		Replicate 1	Replicate 2	Replicate 3
WT + DMSO	1	1	1		0.732	1.167	3.096		1.428	1.586	2.641
WT + C527	0.34	0.584	0.393		0.434	0.573	0.595		0.373	0.383	0.575
ΔUL138STOP + DMSO	0.401	2.05	1.27		0.594	0.559	0.43		0.56	0.456	0.212
ΔUL138STOP + C527	0.202	0.777	0.955		0.153	0.234	0.162		0.048	0.145	0.059
	Mean	SEM			Mean	SEM			Mean	SEM
WT + DMSO	1	0		WT + DMSO	1.665	0.726		WT + DMSO	1.885	0.381
WT + C527	0.439	0.074		WT + C527	0.534	0.05		WT + C527	0.444	0.066
ΔUL138STOP + DMSO	1.24	0.476		ΔUL138STOP + DMSO	0.528	0.05		ΔUL138STOP + DMSO	0.409	0.103
ΔUL138STOP + C527	0.645	0.227		ΔUL138STOP + C527	0.183	0.026		ΔUL138STOP + C527	0.084	0.031

## Sheet: FIG 3D
siNTC				siUSP1
Replicate 1	Replicate 2	Replicate 3		Replicate 1	Replicate 2	Replicate 3
1	1	1		0.1158	0.059	0.162
Mean	SEM			Mean	SEM
1	0			0.112	0.03

## Sheet: FIG 3E
	24				48				72
	Replicate 1	Replicate 2	Replicate 3		Replicate 1	Replicate 2	Replicate 3		Replicate 1	Replicate 2	Replicate 3
WT siNTC	1	1	1		1.142	0.72	2.298		1.171	0.791	3.51
WT siUSP1	0.801	0.542	0.552		0.441	0.173	0.523		0.272	0.105	0.233
ΔUL138STOP siNTC	0.412	0.354	0.335		0.173	0.114	0.342		0.169	0.136	0.254
ΔUL138STOP siUSP1	0.209	0.236	0.25		0.132	0.17	0.289		0.129	0.101	0.331
	Mean	SEM			Mean	SEM			Mean	SEM
WT siNTC	1	0		WT siNTC	1.387	0.472		WT siNTC	1.824	0.85
WT siUSP1	0.632	0.085		WT siUSP1	0.379	0.106		WT siUSP1	0.203	0.05
ΔUL138STOP siNTC	0.367	0.023		ΔUL138STOP siNTC	0.21	0.068		ΔUL138STOP siNTC	0.186	0.035
ΔUL138STOP siUSP1	0.232	0.12		ΔUL138STOP siUSP1	0.197	0.047		ΔUL138STOP siUSP1	0.187	0.072

## Sheet: FIG 4B
siNTC				siTBK1
Replicate 1	Replicate 2	Replicate 3		Replicate 1	Replicate 2	Replicate 3
1	1	1		0.246	0.138	0.055
Mean	SEM			Mean	SEM
1	0			0.146	0.055

## Sheet: FIG 4H
MOCK				WT				ΔUL138STOP
Replicate 1	Replicate 2	Replicate 3		Replicate 1	Replicate 2	Replicate 3		Replicate 1	Replicate 2	Replicate 3
1.196	2.15	1.079		5.695	6.527	2.466		4.42	4.877	2.866
Mean	SEM			Mean	SEM			Mean	SEM
1.475	0.339			4.896	1.239			4.054	0.609

## Sheet: FIG 5 RSAD2
	24 HPI				48 HPI				72 HPI
	Replicate 1	Replicate 2	Replicate 3		Replicate 1	Replicate 2	Replicate 3		Replicate 1	Replicate 2	Replicate 3
Mock	0	0	0		0.004	0	0.004		0.007	0.005	0.004
WT	1	1	1		0.622	0.342	0.424		0.325	0.09	0.167
ΔUL138STOP	1.24	0.558	0.21		0.16	0.022	0.105		0.1	0	0.056
	Mean	SEM			Mean	SEM			Mean	SEM
Mock	0	0		Mock	0.003	0.001		Mock	0.005	0.0009
WT	1	0		WT	0.463	0.083		WT	0.194	0.0692
ΔUL138STOP	0.669	0.303		ΔUL138STOP	0.096	0.04		ΔUL138STOP	0.052	0.0289

## Sheet: FIG 5 MX1
	24 HPI				48 HPI				72 HPI
	Replicate 1	Replicate 2	Replicate 3		Replicate 1	Replicate 2	Replicate 3		Replicate 1	Replicate 2	Replicate 3
Mock	0.035	0.053	0.016		0.053	0.02	0.022		0.038	0.036	0.027
WT	1	1	1		0.72	0.56	0.822		0.83	0.57	0.145
ΔUL138STOP	1.25	0.548	0.328		0.27	0.086	0.224		0.259	0.102	0.1
	Mean	SEM			Mean	SEM			Mean	SEM
Mock	0.035	0.011		Mock	0.032	0.011		Mock	0.034	0.003
WT	1	0		WT	0.701	0.076		WT	0.515	0.2
ΔUL138STOP	0.709	0.278		ΔUL138STOP	0.193	0.055		ΔUL138STOP	0.154	0.053

## Sheet: FIG 5 PKR
	24 HPI				48 HPI				72 HPI
	Replicate 1	Replicate 2	Replicate 3		Replicate 1	Replicate 2	Replicate 3		Replicate 1	Replicate 2	Replicate 3
Mock	0.08	1.32	0.191		0.086	0.79	0.51		0.07	0.56	0.462
WT	1	1	1		0.665	0.344	0.291		0.027	0.335	0.237
ΔUL138STOP	0.34	0.179	0.59		0.45	0.179	0.111		0.29	0.095	0.175
	Mean	SEM			Mean	SEM			Mean	SEM
Mock	0.53	0.396		Mock	0.462	0.205		Mock	0.364	0.15
WT	1	0		WT	0.433	0.117		WT	0.2	0.091
ΔUL138STOP	0.37	0.12		ΔUL138STOP	0.247	0.104		ΔUL138STOP	0.187	0.057

[truncated: 12 more sheets: FIG 5 OAS, FIG 5 IRF7, FIG 5 IFIT1, FIG 5 IFIT2, FIG 5 ICAM1, FIG 5 IFNB, FIG 7B, FIG 7C UL138, FIX 7C IE1, FIX 8A, FIG 8B, FIG 8C]
