# Supplementary material for: Human cytomegalovirus UL138 interaction with USP1 activates STAT1 in infection
Source: PLoS Pathog. 2023 Jun 8;19(6):e1011185. doi: 10.1371/journal.ppat.1011185 (PMC10284425; doi:10.1371/journal.ppat.1011185)
Supplement: S1 Table — Candidate interactions determined by IP/MS from infected fibroblasts (TB40/E-UL138FLAG) (MOI = 3) at 48 hpi. UL138FLAG was immunoprecipitated with a Flag antibody and following tryptic digest, peptides were identified by IP-MS/MS. Interacting candidates were subtracted from a control Flag pull-down from infected fibroblasts without a Flag tagged UL138. 128 candidates were identified and top interactions were identified by STRING and NCBI analysis. Top-ranking candidates involved in STAT1 signaling are listed based on the peptide count, scan count, and percent coverage. (XLSX) [file ppat.1011185.s002.xlsx]

## Sheet: Sheet1
	Table 1. Putative interacting proteins defined by immunoprecipiation of HCMV pUL138 during infection followed by peptide mass spectrometry.
	UniProt Accession1	Symbol	Full Name (Alternative)	Peptide Count	Scan Count	Peptides	Percent Coverage
	Q8TAF32	WDR48	WD repeat-containing protein 48 (UAF1)	25	74	1 K.IYCTDLR.N, 5 K.SGGDLTLHYR.Q, 10 K.TLISASSDTTVK.V, 1 K.VDFEDEIK.K, 2 K.VEDLGKVDFEDEIK.K, 1 K.VQVSYVIR.D, 1 K.VQVSYVIRDEVEK.Y, 2 R.DGTQCLSGSSDGTIR.L, 1 R.KVQVSYVIR.D, 1 R.KVQVSYVIRDEVEK.Y, 8 R.LSASDMLQVR.K, 2 R.LSASDMLQVR.K, 5 R.NGVNALQLDPALNR.L, 1 R.QIFLWDVNTLTALTASNNTVTTSSLSGNK.D, 3 R.SADPPPAIWVATTK.S, 1 R.VHDEGVWALQVNDAFTHVYSGGR.D, 1 R.VLICEEK.A	39.7341
	Q8TBZ32	WDR20	WD repeat-containing protein 20 (DMR)	11	35	2 K.FATLSLHDRK.E, 2 K.SSDKLNLVTK.T, 5 K.SSVMDGAIASGVSK.F, 1 K.SSVMDGAIASGVSK.F, 2 K.SYFGGLLCVCWSPDGK.Y, 1 K.TLGTPLCPR.M, 4 K.WTVGEGALNEFAFSPDGK.F, 4 R.ELYFYIYK.G, 1 R.M*EDVPLLEPLICK.K, 3 R.PNRVPFNSQGSNPVR.V, 4 R.VFNFDSVELHGTMK.S, 7 R.VPFNSQGSNPVR.V	22.3199
	O753172	USP12	Ubiquitin carboxyl-terminal hydrolase 12 (UBH1, USP12L1)	9	26	2 K.IDAQAIEEFYGLTSDISK.N, 6 K.KLPMILALHLK.R, 4 K.VGVIPPK.K, 1 K.VGVIPPKK.F, 2 K.YMDQLHR.Y, 3 R.GHYIAIVK.S, 5 R.LFNTSGDATNPDR.M, 3 R.VVFPLELR.L	19.7297
	Q090192	DMWD	Dystrophia myotonica WD repeat-containing protein (DM9)	7	10	1 K.AGGPGVAAEPGTPFSIGR.F, 1 K.QGEGFSVYAAK.S, 2 K.WAVGEGPLNEFAFSPDGR.H, 2 R.FATLTLQER.R, 2 R.GGEPGPGPLPR.S, 1 R.LGEPDSAGAGEPPATPAGLGSGGDR.V, 1 R.TLPGTPGTTPPAASSSR.G	16.5402
	Q9UP72	CTNND1	Catenin delta-1 (KIAA0384)	5	7	3 K.HAIPNLVK.N, 1 R.QDVYGPQPQVR.V, 1 R.HYEDGYPGGSDNYGSLSR.V, 1 R.IYISLLK.E, 1 R.TVQPVAMGPDGLPVDASSVSNNYIQTLGR.	7.43802
	Q13636	RAB31	Ras-related protein Rab-31 (RAB22B)	5	6	1 K.EHGPENIVMAIAGNK.C, 1 R.FHSLAPMYYR.G ,1 R.FVQDHFDHNISPTIGASFMTK.T, 2 K.EYAESIGAIVVETSAK.N, 1 R.GSAAAVIVYDITK.Q	38.6598
	O14983	ATP2A1	Sarcoplasmic/endoplasmic reticulum calcium ATPase 1	3	5	1 K.GAPEGVIDR.C, 1 K.EFTLEFSR.D, 2 K.NMLFSGTNIAAGK.A, 1 K.EFTLEFSR.D	2.997
	P29317	EPHA2	Ephrin type-A receptor 2 (ECK)	3	7	3 K.VSDFGLSR.V, 1 K.TLADFDPR.V, 3 K.FADIVSILDK.L	2.66393
	P04899	GNAI2	Guanine nucleotide-binding protein G(i) subunit alpha-2 (GNAI2B)	3	3	K.TTGIVETHFTFK.D, R.IAQSDYIPTQQDVLR.T, R.SREYQLNDSAAYYLNDLER.I	12.9577
	P23458	JAK1	Tyrosine-protein kinase JAK1 (JAK1A, JAK1B)	3	3	1 R.NVLVESEHQVK.I, 1 R.TDNISFMLK.R, 1 K.LIMEFLPSGSLK.E	2.8021
	P14923	JUP	Junction plakoglobin (CTNNG, DP3)	3	3	R.NEGTATYAAAVLFR.I, K.LLNDEDPVVVTK.A, K.TLVTQNSGVEALIHAILR.A	5.91398
	Q01968	OCRL	Inositol polyphosphate 5-phosphatase OCRL (OCRL1)	3	3	K.FLSAVLAAQK.A, R.EFVFENVK.F, R.LVGMMLLIFAR.K	3.21865
	1. Information obtained from UniProt entries
	2. Reported to associate with HCMV UL138 by Nobre et al.
